# Supplementary material for: Antibacterial activity and phytochemical screening of traditional medicinal plants most preferred for treating infectious diseases in Habru District, North Wollo Zone, Amhara Region, Ethiopia
Source: PLoS One. 2024 Mar 5;19(3):e0300060. doi: 10.1371/journal.pone.0300060 (PMC10914283; doi:10.1371/journal.pone.0300060)
Supplement: S1 File — (XLS) [file pone.0300060.s001.xls]

## Sheet: MIC standard 
Title: Antibacterial activity and phytochemical screening of traditional medicinal plants most preferred for treating infectious diseases in Habru District, North Wollo Zone, Amhara Region, Ethiopia
Minimum inhibitory concentration (MIC) standard
MIC Code	Concentration of standard (mg/ml)	Ciprofloxacin (µg/ml)	Remark
A	16	10
B	8	5
C	4	2.5
D	2	1.25
E	1	0.625
F	0.5	0.3125
G	0.25	0.15625
H	0.125	0.078125

## Sheet: Initial Unprocessed MIC Data
	Minimum inhibitory concentration (MIC) determination
	Bacterial Strain	Plant species & MIC Reading														Remark
		Plant Sample Code	(S1) Solanum somalense Franchet. (Solanaceae),		(V2) Verbascum sinaiticum Benth. (Scrophulariaceae)		(R3) Rumex nervosus Vahl (Polygonaceae)		(W4) Withania somnifera (L.) Dunal (Solanaceae)		(C5) Calpurnia aurea (Ait.) Benth. (Fabaceae)		Ciprofloxacin		MBC
		Extraction Methods	Ethanol-Extract	Hydro-Extract	Ethanol-Extract	Hydro-Extract	Ethanol-Extract	Hydro-Extract	Ethanol-Extract	Hydro-Extract	Ethanol-Extract	Hydro-Extract	Ethanol-Extract	Hydro-Extract
	Gram-positive bacteria strains	Staphylococcus aurous (ATCC 25923)	C	A	C	A	B	A	D	D	B	>A	E	E	>A
			C	A	C	A	B	A	D	D	B	>A
			B	B	C	A	B	A	D	D	B	>A
			B	B	C	A	B	A	D	D	A	>A
		Streptococcus agalactiae (ATCC 12386)	E	>A	C	A	>A	>A	C	C	>A	>A	E	E	>A
			E	>A	C	A	A	>A	C	C	>A	>A
			D	>A	C	A	A	>A	D	C	A	>A
			D	>A	C	A	A	>A	D	C	A	>A
		Staphylococcus epidermidis (ATCC 12228)	A	>A	>A	>A	B	A	D	C	A	>A	E	E	>A
			A	>A	A	>A	B	A	D	C	A	>A
			B	A	B	A	B	>A	C	C	A	>A
			B	A	B	A	B	>A	C	C	A	>A
		Enterococcus faecalis (ATCC 29212)	C	A	C	A	A	>A	C	C	>A	>A	D	D	>A
			C	A	C	A	A	>A	C	C	>A	>A
			C	A	C	A	A	>A	C	C	A	>A
			C	A	C	A	A	>A	D	C	A	>A
	Bacterial Strain	Plant species & MIC Reading														Remark
		Plant Sample Code	(S1) Solanum somalense Franchet. (Solanaceae),		(V2) Verbascum sinaiticum Benth. (Scrophulariaceae)		(R3) Rumex nervosus Vahl (Polygonaceae)		(W4) Withania somnifera (L.) Dunal (Solanaceae)		(C5) Calpurnia aurea (Ait.) Benth. (Fabaceae)		Ciprofloxacin		MBC
		Extraction Methods	Ethanol-Extract	Hydro-Extract	Ethanol-Extract	Hydro-Extract	Ethanol-Extract	Hydro-Extract	Ethanol-Extract	Hydro-Extract	Ethanol-Extract	Hydro-Extract	Ethanol-Extract	Hydro-Extract
	Gram-negative bacteria strains	Proteus mirabilis (ATCC 35659)	C	>A	B	>A	A	>A	A	>A	B	>A	H	<H	>A
			B	>A	B	>A	A	>A	A	>A	B	>A
			C	A	B	A	A	A	A	A	B	A
			B	A	C	A	A	A	A	A	B	A
		S. typhimurium (ATCC 13311)	C	A	C	B	A	B	B	B	B	A	F	E	>A
			C	A	C	B	A	B	B	B	B	A
			C	A	C	B	A	B	B	B	B	A
			C	A	C	B	A	B	B	B	A	A
		Klebsiella pneumoniae (ATCC 700603)	C	A	C	A	B	B	B	A	D	A	F	E	>A
			C	A	C	A	B	B	B	A	C	A
			D	A	C	B	B	A	B	A	D	B
			D	A	B	B	B	A	B	A	C	B
		Escherichia coli (ATCC 25922)	C	A	C	A	A	A	D	>A	D	A	<H	E	>A
			C	A	C	A	B	A	D	>A	D	A
			C	B	C	A	A	A	D	A	D	A
			D	B	B	A	B	A	D	A	D	A
		Shigella flexneri (ATCC 12022)	B	B	C	C	A	A	C	C	A	>A	D	D	>A
			B	B	C	C	A	A	C	C	A	>A
			B	B	D	C	A	A	C	D	B	>A
			B	B	D	C	A	A	C	D	B	>A

## Sheet: MIC Mean and SD Analysis
	Minimum inhibitory concentration (MIC) determination
	Bacterial Strain	Plant species & MIC Reading
		Plant Sample Code	(S1) Solanum somalense Franchet. (Solanaceae),		(V2) Verbascum sinaiticum Benth. (Scrophulariaceae)		(R3) Rumex nervosus Vahl (Polygonaceae)		(W4) Withania somnifera (L.) Dunal (Solanaceae)		(C5) Calpurnia aurea (Ait.) Benth. (Fabaceae)		Ciprofloxacin		Ciprofloxacin Mean
		Extraction Methods	Ethanol-Extract	Hydro-Extract	Ethanol-Extract	Hydro-Extract	Ethanol-Extract	Hydro-Extract	Ethanol-Extract	Hydro-Extract	Ethanol-Extract	Hydro-Extract	Ethanol-Extract	Hydro-Extract
	Gram-positive bacteria strains	Staphylococcus aurous (ATCC 25923)	4	16	4	16	8	16	2	2	8	16	0.625	0.625	0.625
			4	16	4	16	8	16	2	2	8	16	0.625	0.625	0.625
			4	8	4	16	8	16	2	2	8	16	0.625	0.625	0.625
			8	8	4	16	8	16	2	2	16	16	0.625	0.625	0.625
		Mean	5	12	4	16	8	16	2	2	10	16	0.625	0.625
		Standard Deviation	2	4.6188	0	0	0	0	0	0	4	0	0	0	0
		Streptococcus agalactiae (ATCC 12386)	1	16	4	16	16	16	4	4	16	16	0.625	0.625	0.625
			1	16	4	16	16	16	4	4	16	16	0.625	0.625	0.625
			2	16	4	16	16	16	2	4	16	16	0.625	0.625	0.625
			2	16	4	16	16	16	2	4	16	16	0.625	0.625	0.625
		Mean	1.5	16	4	16	16	16	3	4	16	16	0.625	0.625
		Standard Deviation	0.57735	0	0	0	0	0	1.1547	0	0	0	0	0	0
		Staphylococcus epidermidis (ATCC 12228)	16	16	16	16	8	16	2	4	16	16	0.625	0.625	0.625
			16	16	16	16	8	16	2	4	16	16	0.625	0.625	0.625
			8	16	8	16	8	16	4	4	16	16	0.625	0.625	0.625
			8	16	8	16	8	16	4	4	16	16	0.625	0.625	0.625
		Mean	12	16	12	16	8	16	3	4	16	16	0.625	0.625
		Standard Deviation	4.6188	0	4.6188	0	0	0	1.1547	0	0	0	0	0	0
		Enterococcus faecalis (ATCC 29212)	4	16	4	16	16	16	4	4	16	16	1.25	1.25	1.25
			4	16	4	16	16	16	4	4	16	16	1.25	1.25	1.25
			4	16	4	16	16	16	4	4	16	16	1.25	1.25	1.25
			4	16	4	16	16	16	2	4	16	16	1.25	1.25	1.25
		Mean	4	16	4	16	16	16	3.5	4	16	16	1.25	1.25
		Standard Deviation	0	0	0	0	0	0	1	0	0	0	0	0	0
	Bacterial Strain	Plant species & MIC Reading
		Plant Sample Code	(S1) Solanum somalense Franchet. (Solanaceae),		(V2) Verbascum sinaiticum Benth. (Scrophulariaceae)		(R3) Rumex nervosus Vahl (Polygonaceae)		(W4) Withania somnifera (L.) Dunal (Solanaceae)		(C5) Calpurnia aurea (Ait.) Benth. (Fabaceae)		Ciprofloxacin		Ciprofloxacin Mean
		Extraction Methods	Ethanol-Extract	Hydro-Extract	Ethanol-Extract	Hydro-Extract	Ethanol-Extract	Hydro-Extract	Ethanol-Extract	Hydro-Extract	Ethanol-Extract	Hydro-Extract	Ethanol-Extract	Hydro-Extract
	Gram-negative bacteria strains	Proteus mirabilis (ATCC 35659)	4	16	8	16	16	16	16	16	8	16	0.078125	0.078125	0.078125
			8	16	8	16	16	16	16	16	8	16	0.078125	0.078125	0.078125
			4	16	8	16	16	16	16	16	8	16	0.078125	0.078125	0.078125
			8	16	4	16	16	16	16	16	8	16	0.078125	0.078125	0.078125
		Mean	6	16	7	16	16	16	16	16	8	16	0.078125	0.078125
		Standard Deviation	2.3094	0	2	0	0	0	0	0	0	0	0	0	0
		S. typhimurium (ATCC 13311)	4	16	4	8	16	8	8	8	8	16	0.3125	0.625	0.46875
			4	16	4	8	16	8	8	8	8	16	0.3125	0.625	0.46875
			4	16	4	8	16	8	8	8	8	16	0.3125	0.625	0.46875
			4	16	4	8	16	8	8	8	16	16	0.3125	0.625	0.46875
		Mean	4	16	4	8	16	8	8	8	10	16	0.3125	0.625
		Standard Deviation	0	0	0	0	0	0	0	0	4	0	0	0	0
		Klebsiella pneumoniae (ATCC 700603)	4	16	4	16	8	8	8	16	2	16	0.3125	0.625	0.46875
			4	16	4	16	8	8	8	16	4	16	0.3125	0.625	0.46875
			2	16	4	8	8	16	8	16	2	8	0.3125	0.625	0.46875
			2	16	8	8	8	16	8	16	4	8	0.3125	0.625	0.46875
		Mean	3	16	5	12	8	12	8	16	3	12	0.3125	0.625
		Standard Deviation	1.1547	0	2	4.6188	0	4.6188	0	0	1.1547	4.6188	0	0	0
		Escherichia coli (ATCC 25922)	4	16	4	16	16	16	2	16	2	16	0.078125	0.625	0.351562
			4	16	4	16	8	16	2	16	2	16	0.078125	0.625	0.351562
			4	8	4	16	16	16	2	16	2	16	0.078125	0.625	0.351562
			2	8	8	16	8	16	2	16	2	16	0.078125	0.625	0.351562
		Mean	3.5	12	5	16	12	16	2	16	2	16	0.078125	0.625
		Standard Deviation	1	4.6188	2	0	4.6188	0	0	0	0	0	0	0	0
		Shigella flexneri (ATCC 12022)	8	8	4	4	16	16	4	4	16	16	1.25	1.25	1.25
			8	8	4	4	16	16	4	4	16	16	1.25	1.25	1.25
			8	8	2	4	16	16	4	2	8	16	1.25	1.25	1.25
			8	8	2	4	16	16	4	2	8	16	1.25	1.25	1.25
		Mean	8	8	3	4	16	16	4	3	12	16	1.25	1.25
		Standard Deviation	0	0	1.1547	0	0	0	0	1.1547	4.6188	0	0	0	0
